# Supplementary material for: The Development of Recommendations for Healthcare Providers to Support Patients Experiencing Medication Self-Management Problems
Source: Healthcare (Basel). 2023 May 25;11(11):1545. doi: 10.3390/healthcare11111545 (PMC10253050; doi:10.3390/healthcare11111545)
Supplement: Supplementary file 1 [file healthcare-11-01545-s001.zip]

Archive with 4 entries (4 files):
- Supplementary_file_S1-Expert_survey_Delphi_round_1.pdf
- Supplementary_file_S2-Patient_survey.pdf
- Supplementary_File_S3_Summary-included-records.pdf
- Supplementary_file_S4_English_translation_guide_recommendations.pdf
